# Supplementary material for: The Role of WO3 Nanoparticles on the Properties of Gelatin Films
Source: Gels. 2024 May 21;10(6):354. doi: 10.3390/gels10060354 (PMC11203329; doi:10.3390/gels10060354)
Supplement: Supplementary file 1 [file gels-10-00354-s001.zip]

Archive with 1 entries (1 files):
- gels-3012618-supplementary.pdf
